# Supplementary material for: Sero-diagnosis of Active Mycobacterium tuberculosis Disease among HIV Co-infected Persons using Thymidylate Kinase based Antigen and Antibody Capture Enzyme Immuno-Assays
Source: Mycobact Dis. Author manuscript; Available in PMC 2017 Aug 28. (PMC5573238; doi:10.4172/2161-1068.1000241)
Supplement: Suppl 1 [file NIHMS896424-supplement-Suppl_1.xls]

## Sheet: Sheet1
IgG detection										IgG detection
Peptide one										Peptide two
ATBI HIV positive										ATBI HIV postive
sample ID	OD1	OD2	AVERAGE							sample ID	OD1	OD2	AVERAGE
22421	2.287	3.329	2.808							22421	3.126	0.59	1.858
121636	0.968	0.716	0.842							121636	1.254	2.322	1.788
20238	0.664	1.977	1.3205							20238	1.04	1.959	1.4995
12535	0.957	2.007	1.482							12535	1.127	1.812	1.4695
21945	0.558	1.783	1.1705							21945	0.702	1.252	0.977
80534	1.598	0.63	1.114							80534	1.226	1.865	1.5455
15022	1.643	0.663	1.153							15022	0.904	1.745	1.3245
17224	1.59	0.563	1.0765							17224	1.451	1.771	1.611
231242	0.479	2.04	1.2595							231242	1.203	1.153	1.178
51534	0.519	1.365	0.942							51534	0.808	2.171	1.4895
220226	0.78	2.001	1.3905							220226	0.743	1.638	1.1905
11625	0.41	1.736	1.073							11625	1.158	1.887	1.5225
50926	0.777	0.749	0.763							50926	1.385	2.277	1.831
HIV-ve TB +ve										HIV-ve TB +ve
			3.164										0.9215
			3.075										0.847
			2.8155										1.3765
			3.3125										1.559
			2.5275										1.4575
			3.1985										2.097
			2.5485										0.4045
			2.75										0.2915
			1.8865										0.711
			1.725										1.9335
			1.1845										1.7835
			1.5375										1.4785
			1.056										1.133
			1.608										1.3175
			0.938										1.2025
			1.21										0.9755
			1.8955										1.5145
			1.134										1.3895
No TB( PBS)
Blank	0.077	0.081	0.079							Blank	0.04	0.06	0.05
Blank	0.024	0.025	0.0245							Blank	0.031	0.047	0.039
Blank	0.044	0.04	0.042							Blank	0.14	0.157	0.1485
latent TB										latent TB
23229	0.807	1.705	1.256							23229	1.105	2.216	1.6605
111432	0.663	1.321	0.992							111432	1.865	2.085	1.975
250140	0.52	1.361	0.9405							250140	0.38	1.876	1.128
NTT-HC-012	0.298	1.026	0.662							NTT-HC-012	0.717	1.814	1.2655
NTT-HC-005	0.446	1.102	0.774							NTT-HC-005	0.406	1.102	0.754
NTT-HC-001	0.672	0.633	0.6525							NTT-HC-001	0.535	1.27	0.9025
OKELLO	0.634	0.514	0.574							OKELLO	0.817	1.212	1.0145
2-009	3.098	0.501	1.7995							2-009	0.132	0.156	0.144
2-004	3.288	1.036	2.162							2-004	0.265	0.391	0.328
2-011	3.201	1.015	2.108							2-011	0.163	2.531	1.347
2-013	3.098	0.704	1.901							2-013	0.206	2.615	1.4105
2-023	3.224	1.856	2.54							2-023	0.224	1.229	0.7265
2-010	3.278	2.459	2.8685							2-010	0.423	1.809	1.116
2-008	3.255	1.309	2.282							2-008	0.125	3.001	1.563
Negative controls										Negative controls
HO	0.241	0.703	0.472							HO	0.557	0.954	0.7555
TJ	0.364	0.744	0.554							TJ	0.506	1.182	0.844
ML	0.208	0.46	0.334							ML	0.507	1.325	0.916
JP	0.314	0.804	0.559							JP	0.659	1.436	1.0475
JA	0.427	1.285	0.856							JA	0.941	1.759	1.35
MO	0.624	0.597	0.6105							MO	0.46	1.129	0.7945
SG	0.134	0.616	0.375							SG	0.282	0.931	0.6065
KJ	0.229	0.737	0.483							KJ	0.57	1.093	0.8315
HO								IgM Results					IgM Results
T.J								Peptide one					Peptide two
J.P								ATBI HIV positive					ATBI HIV positive
KJ								sample I.D	OD1	OD2	AVERAGE		sample I.D	OD1	OD2	AVERAGE
MO
ML								240942	0.111	0.139	0.125		240942	0.289	0.403	0.346
SG								16133	0.054	0.085	0.0695		16133	0.304	0.324	0.314
JAJA								20327	0.072	0.099	0.0855		20327	0.467	0.821	0.644
KJ2								22421	0.062	0.086	0.074		22421	0.636	0.405	0.5205
								121636	0.116	0.225	0.1705		121636	0.075	0.132	0.1035
								132320	0.374	0.271	0.3225		132320	0.103	0.316	0.2095
								20238	0.115	0.097	0.106		20238	0.076	0.106	0.091
								12535	0.624	0.544	0.584		12535	0.149	0.308	0.2285
								21945	0.103	0.081	0.092		21945	0.154	0.119	0.1365
								80534	0.131	0.118	0.1245		80534	0.275	0.287	0.281
								15022	0.255	0.267	0.261		15022	0.071	0.153	0.112
								17224	0.31	0.389	0.3495		17224	0.374	0.354	0.364
								231242	0.109	0.245	0.177		231242	0.172	0.235	0.2035
								51534	0.197	0.083	0.14		51534	0.163	0.866	0.5145
								220226	0.096	0.497	0.2965		220226	0.098	0.173	0.1355
								11625	0.339	0.577	0.458		11625	0.449	0.373	0.411
								50926	0.355	0.506	0.4305		50926	0.074	0.134	0.104
								HIV-ve TB +ve					HIV-ve TB +ve
								220521	0.128	0.368	0.248		220521	0.324	0.398	0.361
								15531	0.43	0.341	0.3855		15531	0.232	0.455	0.3435
								14631	0.31	0.147	0.2285		14631	0.257	0.184	0.2205
								12452	0.469	0.333	0.401		12452	0.28	0.233	0.2565
								11834	0.094	0.202	0.148		11834	0.411	0.256	0.3335
								22224	0.186	0.056	0.121		22224	0.169	0.316	0.2425
								40134	0.163	0.214	0.1885		40134	0.263	0.261	0.262
								14224	0.193	0.127	0.16		14224	0.175	0.24	0.2075
								240130	0.279	0.205	0.242		240130	0.665	0.517	0.591
								13523	0.523	0.477	0.5		13523	0.458	0.348	0.403
								14535	0.163	0.151	0.157		14535	0.058	0.21	0.134
								251132	0.19	0.182	0.186		251132	0.099	0.174	0.1365
								20126	0.208	0.193	0.2005		20126	0.096	0.221	0.1585
								15952	0.268	0.162	0.215		15952	0.122	0.156	0.139
								12721	0.234	0.209	0.2215		12721	0.084	0.371	0.2275
								50135	0.202	0.164	0.183		50135	0.087	0.093	0.09
								10632	0.199	0.187	0.193		10632	0.088	0.129	0.1085
								20535	0.181	0.072	0.1265		20535	0.05	0.183	0.1165
								No TB (PBS)
								Blank	0.07	0.119	0.0945		Blank	0.207	0.272	0.2395
								Blank	0.114	0.113	0.1135		Blank	0.049	0.071	0.06
								Blank	0.06	0.216	0.138		Blank	0.823	0.355	0.589
								latent TB					latent TB
								23229	0.209	0.101	0.155		23229	0.277	0.17	0.2235
								111432	0.189	0.118	0.1535		111432	0.2	0.29	0.245
								250140	0.09	0.043	0.0665		250140	0.099	0.144	0.1215
								NTT-HC-012	0.144	0.086	0.115		NTT-HC-012	0.282	0.145	0.2135
								NTT-HC-005	0.202	0.073	0.1375		NTT-HC-005	0.164	0.354	0.259
								NTT-HC-001	0.065	0.048	0.0565		NTT-HC-001	0.095	0.171	0.133
								OKELLO	0.079	0.058	0.0685		OKELLO	0.123	0.159	0.141
								2-009	0.088	0.315	0.2015		2-009	0.359	0.532	0.4455
								2-004	0.074	0.3	0.187		2-004	0.197	0.669	0.433
								2-011	0.094	0.444	0.269		2-011	0.281	0.31	0.2955
								2-013	0.131	0.485	0.308		2-013	0.31	0.327	0.3185
								2-023	0.129	0.361	0.245		2-023	0.247	0.248	0.2475
								2-010	0.083	0.249	0.166		2-010	0.169	0.22	0.1945
								2-008	0.097	0.485	0.291		2-008	0.271	0.371	0.321
								Negative controls					Negative controls
								HO	0.203	0.212	0.2075		HO	0.243	0.155	0.199
								TJ	0.188	0.15	0.169		TJ	0.248	0.126	0.187
								ML	0.167	0.16	0.1635		ML	0.107	0.104	0.1055
								JP	0.141	0.193	0.167		JP	0.279	0.126	0.2025
								JA	0.258	0.484	0.371		JA	0.402	0.207	0.3045
								MO	0.34	0.467	0.4035		MO	0.271	0.303	0.287
								SG	0.281	0.322	0.3015		SG	0.186	0.26	0.223
								KJ	0.25	0.336	0.293		KJ	0.138	0.149	0.1435

## Sheet: Sheet2
					OPTICAL DENSITY READINGS
TMKmt Antigen capture
Active TB, HIV +						Active TB, HIV +
	Pab 1						Pab 2					Summary of Ant-Peptide 1 Pabs Ag Capture
	Sample I.D	OD1	OD2	AVERAGE			Sample I.D	OD1	OD2	AVERAGE
	Blank	0.408	0.579	0.4935			Blank	0.105	0.111	0.108			TMKmt Ag capture in serum can differentiate between active and latent TB among sero-postives (ATBI=OD.0.400; LTBI=)D<0.400); but sero-negatives control ATBI presents with similar Ag levels as LTBI (i.e OD <0.400)
1	120120	0.731	0.012	0.3715		1	120120	0.301	0.23	0.2655
2	20455	0.596	0.99	0.793		2	20455	0.239	0.371	0.305
3	12824	0.594	0.955	0.7745		3	12824	0.232	0.595	0.4135			TMKmt Ag capture in serum able to designate dessiminated TB with myco-septicemia
4	230529	0.569	0.795	0.682		4	230529	0.331	0.281	0.306
5	10143	0.643	0.869	0.756		5	10143	0.441	0.392	0.4165
6	60435	0.827	0.951	0.889		6	60435	0.5	0.148	0.324			HIV-ve Persons have less circulating TMKmt Ag (possibly representative of better control of M.tb infection i.e Ods <0.300; as is LTBI and NTB) relative to HIV+ves (Ods >0.300)
7	17727	0.719	0.973	0.846		7	17727	0.412	0.139	0.2755
8	60127	0.861	1.029	0.945		8	60127	0.328	0.225	0.2765
9	231430	0.874	0.896	0.885		9	231430	0.32	0.305	0.3125
10	20923	1.038	1.027	1.0325		10	20923	0.307	0.29	0.2985
11	21228	0.957	0.942	0.9495		11	21228	0.327	0.335	0.331
12	80744	0.807	0.819	0.813		12	80744	0.222	0.237	0.2295		Summary of anti-peptide 2 Pabs Ag capture
13	190450	0.941	0.799	0.87		13	190450	0.252	0.332	0.292
14	21735	0.969	0.887	0.928		14	21735	0.353	0.302	0.3275			Incapabale of Differentiating ATBI from LTBI Specifically, other than for one of the 3 strtatifications of ATBI-ves; rest of ODs for both ATBI and LTBI regardless of sero-status below 0.500
15	21320	1.444	0.899	1.1715		15	21320	0.436	0.333	0.3845
16	51050	0.915	0.964	0.9395		16	51050	0.222	0.215	0.2185			TMKmt Ag detected among HIV+ve ATBI not different from LTBI but more than NTB (OD>0.250)
17	230728	0.919	0.946	0.9325		17	230728	0.251	0.232	0.2415
18	230427	1.009	0.884	0.9465		18	230427	0.251	0.259	0.255
19	51331	0.987	1.045	1.016		19	51331	0.307	0.303	0.305
20	21025	0.79	0.8	0.795		20	21025	0.224	0.233	0.2285
21	17525	0.885	0.902	0.8935		21	17525	0.237	0.249	0.243
22	11335	0.943	0.869	0.906		22	11335	0.346	0.339	0.3425
23	12922	0.905	0.911	0.908		23	12922	0.338	0.237	0.2875
24	220430	0.926	0.888	0.907		24	220430	0.271	0.303	0.287
25	60616	0.987	0.913	0.95		25	60616	0.235	0.221	0.228
26	231047	0.95	1.045	0.9975		26	231047	0.234	0.234	0.234
27	250624	0.989	0.979	0.984		27	250624	0.243	0.278	0.2605
28	40224	0.999	0.787	0.893		28	40224	0.228	0.24	0.234
29	15622	0.798	0.786	0.792		29	15622	0.333	0.293	0.313
30	11924	0.955	0.913	0.934		30	11924	0.229	0.208	0.2185
31	220730	0.893	0.83	0.8615		31	220730	0.352	0.249	0.3005
32	220332	0.921	0.96	0.9405		32	220332	0.342	0.292	0.317
33	80518	0.763	0.759	0.761		33	80518	0.248	0.238	0.243
34	50439	1.047	1.04	1.0435		34	50439	0.206	0.231	0.2185
35	190121	0.992	1.031	1.0115		35	190121	0.195	0.16	0.1775
36	16733	0.836	0.808	0.822		36	16733	0.219	0.227	0.223
37	250318	0.946	0.967	0.9565		37	250318	0.231	0.279	0.255
38	22035	0.868	0.953	0.9105		38	22035	0.37	0.347	0.3585
39	16634	0.806	0.943	0.8745		39	16634	0.269	0.281	0.275
40	21525	1.029	1.084	1.0565		40	21525	0.27	0.0223	0.14615
41	190820	0.845	0.952	0.8985		41	190820	0.217	0.23	0.2235
42	241525	1.068	1.108	1.088		42	241525	0.288	0.227	0.2575
43	17629	1.028	1.084	1.056		43	17629	0.243	0.224	0.2335
44	170235	0.722	0.888	0.805		44	170235	0.224	0.278	0.251
45	51637	0.962	1.081	1.0215		45	51637	0.352	0.352	0.352
46	17123	1.011	1.089	1.05		46	17123	0.358	0.194	0.276
Active TB, HIV +						Active TB, HIV +
	Pab 1						Pab 2
	Sample I.D	OD1	OD2	AVERAGE			Sample I.D	OD1	OD2	AVERAGE
	Blank	0.223	0.292	0.2575			Blank	0.131	0.14	0.1355
1	110320	0.23	0.419	0.3245		1	110320	0.236	0.215	0.2255
2	14022	0.434	0.676	0.555		2	14022	0.33	0.276	0.303
3	54940	0.253	0.397	0.325		3	54940	0.233	0.334	0.2835
4	20626	0.749	0.33	0.5395		4	20626	0.239	0.415	0.327
5	50523	0.634	0.584	0.609		5	50523	0.264	0.254	0.259
6	90420	0.473	0.268	0.3705		6	90420	0.308	0.342	0.325
7	132140	0.372	0.498	0.435		7	132140	0.229	0.283	0.256
8	52228	0.491	0.45	0.4705		8	52228	0.223	0.205	0.214
9	55619	0.589	0.623	0.606		9	55619	0.257	0.196	0.2265
10	15720	0.437	0.538	0.4875		10	15720	0.346	0.249	0.2975
11	11142	0.612	0.536	0.574		11	11142	0.287	0.115	0.201
12	20327	0.731	0.593	0.662		12	20327	0.391	0.428	0.4095
13	221039	0.642	0.284	0.463		13	221039	0.179	0.359	0.269
14	140325	0.931	0.529	0.73		14	140325	0.303	0.369	0.336
15	17921	0.245	0.5	0.3725		15	17921	0.242	0.301	0.2715
16	30224	0.347	0.247	0.297		16	30224	0.176	0.224	0.2
17	224426	0.346	0.567	0.4565		17	224426	0.218	0.366	0.292
18	110220	0.572	0.635	0.6035		18	110220	0.213	0.255	0.234
19	130540	0.391	0.532	0.4615		19	130540	0.205	0.213	0.209
20	16028	0.369	0.521	0.445		20	16028	0.249	0.284	0.2665
21	16133	0.558	0.61	0.584		21	16133	0.264	0.238	0.251
22	10319	0.694	0.476	0.585		22	10319	0.218	0.359	0.2885
23	60726	0.522	0.442	0.482		23	60726	0.301	0.24	0.2705
24	151324	0.751	0.542	0.6465		24	151324	0.366	0.881	0.6235
25	191338	0.333	0.465	0.399		25	191338	0.214	0.233	0.2235
26	230746	0.514	0.65	0.582		26	230746	0.3	0.308	0.304
27	13426	0.454	0.309	0.3815		27	13426	0.251	0.383	0.317
28	50236	0.55	0.423	0.4865		28	50236	0.292	0.378	0.335
29	81656	0.548	0.252	0.4		29	81656	0.298	0.321	0.3095
30	131320	0.416	0.193	0.3045		30	131320	0.349	0.406	0.3775
31	233725	0.65	0.498	0.574		31	233725	0.32	0.343	0.3315
32	91622	0.267	0.192	0.2295		32	91622	0.24	0.299	0.2695
33	54020	0.53	0.511	0.5205		33	54020	0.157	0.292	0.2245
34	240942	0.676	0.623	0.6495		34	240942	0.27	0.328	0.299
35	30524	0.539	0.541	0.54		35	30524	1.805	0.843	1.324
36	12132	0.516	0.422	0.469		36	12132	0.321	0.351	0.336
37	13319	0.442	0.545	0.4935		37	13319	0.293	0.294	0.2935
38	12025	0.567	0.665	0.616		38	12025	0.298	0.432	0.365
39	220637	0.654	0.469	0.5615		39	220637	0.225	0.347	0.286
40	251224	0.386	0.25	0.318		40	251224	0.189	0.311	0.25
41	13124	0.427	0.435	0.431		41	13124	0.233	0.361	0.297
42	131440	0.486	0.429	0.4575		42	131440	0.208	0.363	0.2855
43	221119	0.44	0.433	0.4365		43	221119	0.264	0.337	0.3005
44	231949	0.402	0.308	0.355		44	231949	0.27	0.334	0.302
45	230228	0.413	0.369	0.391		45	230228	0.277	0.326	0.3015
46	240724	0.383	0.386	0.3845		46	240724	0.314	0.426	0.37
Active TB, HIV +						Active TB, HIV +
	Pab 1						Pab 2
	Sample I.D	OD1	OD2	AVERAGE			Sample I.D	OD1	OD2	AVERAGE
	Blank	0.181	0.282	0.2315			Blank	0.344	0.639	0.4915
1	23015	0.358	0.578	0.468		1	23015	0.343	0.69	0.5165
2	22421	0.222	0.768	0.495		2	22421	0.228	0.926	0.577
3	14854	0.433	1.169	0.801		3	14854	0.297	0.944	0.6205
4	232148	0.398	0.796	0.597		4	232148	0.491	1.031	0.761
5	231242	0.377	0.603	0.49		5	231242	0.425	0.565	0.495
6	18032	0.428	0.39	0.409		6	18032	0.601	0.669	0.635
7	80534	0.391	0.68	0.5355		7	80534	0.4	0.737	0.5685
8	53236	0.327	0.796	0.5615		8	53236	0.363	0.712	0.5375
9	21945	0.418	0.715	0.5665		9	21945	0.791	0.378	0.5845
10	50926	0.336	0.329	0.3325		10	50926	0.353	0.731	0.542
11	23839	0.375	0.697	0.536		11	23839	0.683	0.361	0.522
12	19420	0.446	0.969	0.7075		12	19420	0.807	0.263	0.535
13	91548	0.375	0.685	0.53		13	91548	0.371	0.763	0.567
14	231121	0.383	0.519	0.451		14	231121	0.376	0.779	0.5775
15	17224	0.398	0.953	0.6755		15	17224	0.374	0.915	0.6445
16	15022	0.333	1.034	0.6835		16	15022	0.395	0.971	0.683
17	111625	0.306	1.007	0.6565		17	111625	0.986	0.918	0.952
18	12535	0.36	0.42	0.39		18	12535	0.638	0.493	0.5655
19	20238	0.755	0.798	0.7765		19	20238	0.762	0.386	0.574
20	240633	1.104	1.142	1.123		20	240633	0.62	0.723	0.6715
21	17428	0.855	1.09	0.9725		21	17428	0.398	0.963	0.6805
22	16921	0.36	0.911	0.6355		22	16921	0.39	0.703	0.5465
23	111225	0.34	0.822	0.581		23	111225	0.378	0.649	0.5135
24	52724	0.349	0.681	0.515		24	52724	0.412	0.737	0.5745
25	132320	0.36	0.732	0.546		25	132320	0.528	0.808	0.668
26	60825	0.332	0.38	0.356		26	60825	0.36	0.64	0.5
27	220226	0.98	1.112	1.046		27	220226	0.497	1.23	0.8635
28	51534	0.469	0.876	0.6725		28	51534	1.06	1.027	1.0435
29	121636	0.377	1.328	0.8525		29	121636	0.4	0.891	0.6455
30	23145	0.459	1.221	0.84		30	23145	1.071	1.275	1.173
31	240428	0.537	1.317	0.927		31	240428	0.432	1.166	0.799
32	131137	0.31	0.631	0.4705		32	131137	0.685	0.469	0.577
33	232928	0.455	1.362	0.9085		33	232928	1.436	1.281	1.3585
34	120230	0.889	0.35	0.6195		34	120230	1.304	1.302	1.303
35	14434	0.978	0.995	0.9865		35	14434	0.607	1.103	0.855
36	21145	0.503	1.372	0.9375		36	21145	0.644	1.307	0.9755
37	231356	0.977	0.999	0.988		37	231356	0.629	0.993	0.811
38	15326	0.423	0.712	0.5675		38	15326	1.077	1.129	1.103
39	16334	0.529	1.024	0.7765		39	16334	1.165	1.03	1.0975
40	52132	0.405	0.803	0.604		40	52132	0.68	0.916	0.798
41	190724	0.529	1.024	0.7765		41	190724	0.367	0.933	0.65
42	151728	1.139	1.106	1.1225		42	151728	1.165	1.03	1.0975
43	16831	0.322	0.759	0.5405		43	16831	1.149	1.144	1.1465
44	120422	0.393	0.892	0.6425		44	120422	0.367	0.933	0.65
45	13628	0.369	0.803	0.586		45	13628	0.877	0.36	0.6185
46	233425	0.945	0.945	0.945		46	233425	0.977	0.384	0.6805
Active TB, HIV-						Active TB, HIV-
	Pab 1						Pab 1
	Sample I.D	OD1	OD2	AVERAGE			Sample I.D	OD1	OD2	AVERAGE
	Blank	0.156	0.105	0.1305			Blank	0.121	0.105	0.113
1	231653	0.229	0.289	0.259		1	231653	0.247	0.238	0.2425
2	54-01-19	0.32	0.243	0.2815		2	54-01-19	0.292	0.285	0.2885
3	54-01-8	0.415	0.223	0.319		3	54-01-8	0.275	0.327	0.301
4	017324	0.334	0.276	0.305		4	017324	0.335	0.275	0.305
5	260319	0.262	0.238	0.25		5	260319	0.294	0.232	0.263
6	239926	0.188	0.173	0.1805		6	239926	0.264	0.219	0.2415
7	022118	0.307	0.227	0.267		7	022118	0.223	0.235	0.229
8	023340	0.182	0.262	0.222		8	023340	0.184	0.138	0.161
9	240130	0.182	0.246	0.214		9	240130	0.186	0.175	0.1805
10	250931	0.225	0.811	0.518		10	250931	0.195	0.214	0.2045
11	190734	0.202	0.283	0.2425		11	190734	0.168	0.168	0.168
12	190237	0.208	0.346	0.277		12	190237	0.301	0.281	0.291
13	014224	0.259	0.268	0.2635		13	014224	0.21	0.193	0.2015
14	040134	0.28	0.281	0.2805		14	040134	0.254	0.225	0.2395
15	220521	0.307	0.285	0.296		15	220521	0.223	0.206	0.2145
16	015531	0.251	0.336	0.2935		16	015531	0.114	0.204	0.159
17	014631	0.193	0.267	0.23		17	014631	0.151	0.167	0.159
18	014045	0.266	0.237	0.2515		18	014045	0.182	0.209	0.1955
19	013729	0.284	0.266	0.275		19	013729	0.154	0.173	0.1635
20	0111834	0.322	0.316	0.319		20	0111834	0.185	0.213	0.199
21	013022	0.409	0.283	0.346		21	013022	0.245	0.225	0.235
22	017928	0.307	0.317	0.312		22	017928	0.21	0.241	0.2255
23	022224	0.329	0.207	0.268		23	022224	0.258	0.191	0.2245
24	051235	0.13	0.228	0.179		24	051235	0.215	0.212	0.2135
25	012452	0.143	0.247	0.195		25	012452	0.237	0.273	0.255
26	010445	0.171	0.26	0.2155		26	010445	0.311	0.171	0.241
27	230621	0.176	0.272	0.224		27	230621	0.237	0.243	0.24
28	020535	0.232	0.258	0.245		28	020535	0.282	0.292	0.287
29	251038	0.226	0.327	0.2765		29	251038	0.225	0.217	0.221
30	251132	0.163	0.42	0.2915		30	251132	0.255	0.23	0.2425
31	250537	0.128	0.257	0.1925		31	250537	0.215	0.231	0.223
32	014535	0.208	0.202	0.205		32	014535	0.179	0.282	0.2305
33	013523	0.214	0.249	0.2315		33	013523	0.096	0.211	0.1535
34	012721	0.263	0.338	0.3005		34	012721	0.244	0.231	0.2375
35	015952	0.265	0.26	0.2625		35	015952	0.241	0.228	0.2345
36	016220	0.304	0.308	0.306		36	016220	0.248	0.229	0.2385
37	012216	0.348	0.309	0.3285		37	012216	0.261	0.188	0.2245
38	120338	0.331	0.303	0.317		38	120338	0.271	0.256	0.2635
39	021824	0.393	0.331	0.362		39	021824	0.186	0.253	0.2195
40	010632	0.227	0.298	0.2625		40	010632	0.444	0.336	0.39
41	190622	0.172	0.256	0.214		41	190622	0.226	0.246	0.236
42	050135	0.286	0.264	0.275		42	050135	0.221	0.256	0.2385
43	250819	0.257	0.272	0.2645		43	250819	0.236	0.228	0.232
44	021433	0.488	0.274	0.381		44	021433	0.283	0.255	0.269
45	020823	0.301	0.296	0.2985		45	020823	0.285	0.277	0.281
46	050226	0.281	0.289	0.285		46	050226	0.3	0.267	0.2835
Latent TB						Latent TB
	Pab 1						Pab 1
	Sample I.D	OD1	OD2	AVERAGE			Sample I.D	OD1	OD2	AVERAGE
	Blank	0.134	0.218	0.176			Blank	0.185	0.163	0.174
1	20916	0.299	0.45	0.3745		1	20916	0.226	0.294	0.26
2	20229	0.406	0.487	0.4465		2	20229	0.343	0.32	0.3315
3	20190	0.317	0.453	0.385		3	20190	0.288	0.267	0.2775
4	20257	0.346	0.408	0.377		4	20257	0.273	0.277	0.275
5	20009	0.494	0.512	0.503		5	20009	0.309	0.376	0.3425
6	20361	0.399	0.547	0.473		6	20361	0.278	0.423	0.3505
7	20274	0.425	0.573	0.499		7	20274	0.366	0.346	0.356
8	20252	0.538	0.462	0.5		8	20252	0.217	0.346	0.2815
9	20188	0.469	0.393	0.431		9	20188	0.248	0.297	0.2725
10	20015	0.418	0.42	0.419		10	20015	0.344	0.318	0.331
11	20017	0.494	0.457	0.4755		11	20017	0.307	0.263	0.285
12	20018	0.391	0.419	0.405		12	20018	0.257	0.28	0.2685
13	20262	0.513	0.514	0.5135		13	20262	0.34	0.322	0.331
14	20210	0.501	0.511	0.506		14	20210	0.369	0.431	0.4
15	20209	0.533	0.369	0.451		15	20209	0.457	0.399	0.428
16	20021	0.424	0.381	0.4025		16	20021	0.29	0.225	0.2575
17	20152	0.369	0.32	0.3445		17	20152	0.296	0.278	0.287
18	20098	0.371	0.331	0.351		18	20098	0.282	0.246	0.264
19	20253	0.428	0.42	0.424		19	20253	0.274	0.253	0.2635
20	210005	0.511	0.528	0.5195		20	210005	0.349	0.304	0.3265
21	20395	0.5	0.424	0.462		21	20395	0.418	0.347	0.3825
22	20386	0.418	0.397	0.4075		22	20386	0.434	0.394	0.414
23	20176	0.336	0.323	0.3295		23	20176	0.235	0.244	0.2395
24	20178	0.353	0.302	0.3275		24	20178	0.209	0.21	0.2095
25	20014	0.367	0.346	0.3565		25	20014	0.242	0.249	0.2455
26	20199	0.406	0.347	0.3765		26	20199	0.189	0.216	0.2025
27	20005	0.387	0.339	0.363		27	20005	0.242	0.209	0.2255
28	20294	0.461	0.458	0.4595		28	20294	0.285	0.263	0.274
29	20136	0.462	0.499	0.4805		29	20136	0.387	0.294	0.3405
30	20254	0.455	0.434	0.4445		30	20254	0.388	0.314	0.351
31	20334	0.334	0.373	0.3535		31	20334	0.246	0.274	0.26
32	20369	0.285	0.342	0.3135		32	20369	0.255	0.248	0.2515
33	NTT2-008	0.329	0.421	0.375		33	NTT2-008	0.266	0.291	0.2785
34	NTT2-010	0.33	0.406	0.368		34	NTT2-010	0.225	0.236	0.2305
35	NTT2-023	0.389	0.385	0.387		35	NTT2-023	0.205	0.21	0.2075
36	NTT2-009	0.422	0.432	0.427		36	NTT2-009	0.159	0.096	0.1275
37	NTT2-013	0.434	0.493	0.4635		37	NTT2-013	0.155	0.206	0.1805
38	NTT2-011	0.492	0.411	0.4515		38	NTT2-011	0.303	0.28	0.2915
39	NTT2-004	0.405	0.458	0.4315		39	NTT2-004	0.345	0.346	0.3455
40	NTT2-001	0.381	0.458	0.4195		40	NTT2-001	0.27	0.308	0.289
41	NTT-HC-001	0.407	0.409	0.408		41	NTT-HC-001	0.283	0.258	0.2705
42	OKELLO	0.428	0.467	0.4475		42	OKELLO	0.262	0.271	0.2665
43	60130	0.329	0.334	0.3315		43	60130	0.2	0.206	0.203
44	NTT-HC-012	0.515	0.529	0.522		44	NTT-HC-012	0.285	0.252	0.2685
45	NTT-HC-005	0.504	0.49	0.497		45	NTT-HC-005	0.284	0.325	0.3045
46	20370	0.229	0.175	0.202		46	20370	0.282	0.274	0.278
Latent TB						Latent TB
	Pab 1						Pab 1
	Sample I.D	OD1	OD2	AVERAGE			Sample I.D	OD1	OD2	AVERAGE
	Blank	0.131	0.165	0.148			Blank	0.174	0.203	0.1885
1	20435	0.24	0.265	0.2525		1	20435	0.213	0.242	0.2275
2	20419	0.282	0.278	0.28		2	20419	0.215	0.311	0.263
3	20509	0.257	0.26	0.2585		3	20509	0.213	0.26	0.2365
4	20483	0.211	0.249	0.23		4	20483	0.21	0.279	0.2445
5	20474	0.239	0.294	0.2665		5	20474	0.288	0.288	0.288
6	20473	0.168	0.24	0.204		6	20473	0.215	0.26	0.2375
7	20468	0.199	0.249	0.224		7	20468	0.237	0.258	0.2475
8	20428	0.267	0.265	0.266		8	20428	0.856	0.208	0.532
9	20516	0.332	0.264	0.298		9	20516	0.231	0.283	0.257
10	20472	0.259	0.259	0.259		10	20472	0.247	0.267	0.257
11	20469	0.231	0.234	0.2325		11	20469	0.249	0.252	0.2505
12	20451	0.241	0.263	0.252		12	20451	0.258	0.285	0.2715
13	Aciro	0.277	0.302	0.2895		13	Aciro	0.269	0.301	0.285
14	20506	0.297	0.289	0.293		14	20506	0.286	0.278	0.282
15	20478	0.287	0.314	0.3005		15	20478	0.283	0.303	0.293
16	20475	0.274	0.302	0.288		16	20475	0.257	0.272	0.2645
17	20467	0.227	0.244	0.2355		17	20467	0.221	0.246	0.2335
18	20466	0.249	0.228	0.2385		18	20466	0.238	0.246	0.242
19	20555	0.247	0.23	0.2385		19	20555	0.261	0.258	0.2595
20	20608	0.268	0.266	0.267		20	20608	0.265	0.264	0.2645
21	20525	0.257	0.302	0.2795		21	20525	0.213	0.276	0.2445
22	20544	0.269	0.269	0.269		22	20544	0.254	0.266	0.26
23	20512	0.256	0.619	0.4375		23	20512	0.248	0.264	0.256
24	20531	0.546	0.311	0.4285		24	20531	0.274	0.278	0.276
25	20537	0.207	0.214	0.2105		25	20537	0.23	0.236	0.233
26	20503	0.256	0.234	0.245		26	20503	0.251	0.235	0.243
27	20476	0.212	0.212	0.212		27	20476	0.219	0.23	0.2245
28	20739	0.243	0.259	0.251		28	20739	0.274	0.277	0.2755
29	20707	0.243	0.242	0.2425		29	20707	0.246	0.248	0.247
30	20329	0.263	0.259	0.261		30	20329	0.267	0.249	0.258
31	20174	0.28	0.274	0.277		31	20174	0.264	0.299	0.2815
32	20511	0.303	0.244	0.2735		32	20511	0.284	0.29	0.287
33	20522	0.261	0.267	0.264		33	20522	0.258	0.309	0.2835
34	20529	0.258	0.272	0.265		34	20529	0.252	0.234	0.243
35	20417	0.285	0.269	0.277		35	20417	0.217	0.273	0.245
36	20640	0.327	0.278	0.3025		36	20640	0.238	0.29	0.264
Latent TB, No TB, TMK						Latent TB, No TB, TMK
	Pab 1						Pab 1
	Sample I.D	OD1	OD2	AVERAGE			Sample I.D	OD1	OD2	AVERAGE
	Blank	0.131	0.165	0.148			Blank	0.174	0.203	0.1885
1	HO	0.229	0.222	0.2255		1	HO	0.243	0.229	0.236
2	T.J	0.258	0.261	0.2595		2	T.J	0.257	0.335	0.296
3	J.P	0.286	0.223	0.2545		3	J.P	0.263	0.106	0.1845
4	KJ	0.222	0.203	0.2125		4	KJ	0.172	0.175	0.1735
5	MO	0.238	0.232	0.235		5	MO	0.163	0.024	0.0935
6	ML	0.251	0.23	0.2405		6	ML	0.196	0.185	0.1905
7	SG	0.26	0.24	0.25		7	SG	0.21	0.24	0.225
8	JA	0.153	0.147	0.15		8	JA	0.122	0.081	0.1015
9	KJ2	0.219	0.278	0.2485		9	KJ2	0.194	0.307	0.2505
10	TMK1	1.164	1.15	1.157		10	TMK1	1.163	1.157	1.16
11	TMK2	2.147	2.149	2.148		11	TMK2	2.342	2.384	2.363
												Summary of Peptide 1 Ab Capture
TMKmt Antibody capture
Active TB, HIV +						Active TB, HIV +							Peptide 1 Capable of differentiating ATBI from LTBI (ATBI=OD>1.00 vs LTBI=OD<1.00); unlike peptide 2
	Peptide 1						Peptide 2
	Sample I.D	OD1	OD2	AVERAGE			Sample I.D	OD1	OD2	AVERAGE
	Blank	0.027	0.033	0.03			Blank	0.06	0.031	0.0455			HIV-ve persons display better ant-TMKmt IgG responses (Ods>1.500) relative to HIV+ves (Ods<1.500). This data is consistent with Ag capture results that reveal better M.tb control among HIV-ve persons relative to HIV+ves
1	021433	1.549	1.571	1.56		1	021433	0.218	1.773	0.9955
2	020823	1.302	1.294	1.298		2	020823	0.516	1.984	1.25
3	050326	1.584	1.553	1.5685		3	050326	0.529	1.983	1.256
4	250819	1.535	1.373	1.454		4	250819	0.594	2.187	1.3905
5	023340	1.593	1.723	1.658		5	023340	0.555	2.128	1.3415
6	040329	1.889	1.807	1.848		6	040329	0.469	1.977	1.223
7	120120	1.943	1.809	1.876		7	120120	0.384	2.082	1.233
8	020455	0.154	0.395	0.2745		8	020455	0.09	0.828	0.459
9	012824	1.496	1.508	1.502		9	012824	0.663	2.138	1.4005
10	230529	1.684	1.538	1.611		10	230529	1.574	2.156	1.865
11	010143	1.687	1.664	1.6755		11	010143	1.03	1.874	1.452
12	060435	1.706	1.77	1.738		12	060435	0.614	1.888	1.251
13	017727	1.214	1.665	1.4395		13	017727	0.44	2.015	1.2275
14	060127	2.053	1.879	1.966		14	060127	0.985	2.083	1.534
15	021228	0.983	1.129	1.056		15	021228	0.392	1.255	0.8235
16	020923	0.172	0.734	0.453		16	020923	0.323	1.245	0.784
17	231430	1.184	1.125	1.1545		17	231430	0.204	1.117	0.6605
18	080744	1.268	1.175	1.2215		18	080744	0.423	1.445	0.934
19	190450	2.104	0.705	1.4045		19	190450	1.537	2.21	1.8735
20	021735	2.154	1.967	2.0605		20	021735	0.708	1.758	1.233
21	021320	1.402	1.822	1.612		21	021320	0.458	2.121	1.2895		Summary of peptide 2 Ab capture
22	051050	1.836	1.84	1.838		22	051050	0.483	1.781	1.132
23	230728	1.953	2.113	2.033		23	230728	0.849	2.346	1.5975			Generally unable to differentiate ATBI from LTBI. Suggests high IgG titres in both LTBI and ATBI for both HIV+ve and HIV-ve (although lower values for ATBI similar to LTBI are most evident among HIV+ves)
24	230427	0.83	0.939	0.8845		24	230427	0.281	1.31	0.7955
25	051331	1.645	1.597	1.621		25	051331	0.381	1.82	1.1005
26	021025	1.878	1.103	1.4905		26	021025	2.175	2.019	2.097
27	017525	1.16	0.214	0.687		27	017525	1.8	1.664	1.732
28	011335	1.296	0.361	0.8285		28	011335	1.86	1.902	1.881
29	220436	0.016	0.015	0.0155		29	220436	0.022	0.017	0.0195
30	012922	0.022	0.041	0.0315		30	012922	2.316	1.89	2.103
31	040224	0.718	0.503	0.6105		31	040224	1.472	1.455	1.4635
32	250624	1.327	0.548	0.9375		32	250624	2.013	1.954	1.9835
33	220730	1.406	0.282	0.844		33	220730	2.064	2.02	2.042
34	220332	2.117	0.432	1.2745		34	220332	2.151	2.401	2.276
35	080518	0.429	0.169	0.299		35	080518	1.483	1.487	1.485
36	050439	0.262	0.23	0.246		36	050439	1.551	1.438	1.4945
37	190121	0.543	0.2	0.3715		37	190121	0.687	0.595	0.641
38	016733	0.478	0.263	0.3705		38	016733	0.481	1.524	1.0025
39	060616	1.482	0.219	0.8505		39	060616	2.128	1.929	2.0285
40	231047	1.392	0.407	0.8995		40	231047	1.889	1.814	1.8515
41	015622	0.358	0.119	0.2385		41	015622	0.798	0.926	0.862
42	011924	2.241	2.15	2.1955		42	011924	2.393	2.415	2.404
43	250318	1.508	1.502	1.505		43	250318	1.675	1.775	1.725
44	022035	0.949	0.189	0.569		44	022035	1.326	2.003	1.6645
45	016634	1.481	1.255	1.368		45	016634	1.772	1.727	1.7495
46	021525	1.51	0.269	0.8895		46	021525	1.788	1.842	1.815
47	190820	1.244	0.396	0.82		47	190820	0.514	0.556	0.535
Active TB, HIV +						Active TB, HIV +
	Peptide 1						Peptide 2
	Sample I.D	OD1	OD2	AVERAGE			Sample I.D	OD1	OD2	AVERAGE
	Blank	0.209	0.169	0.189			Blank	0.067	0.06	0.0635
1	233425	1.986	2.362	2.174		1	233425	0.98	1.581	1.2805
2	110320	1.215	2.116	1.6655		2	110320	1.102	1.614	1.358
3	140122	2.433	2.688	2.5605		3	140122	1.055	1.805	1.43
4	54940	1.407	2	1.7035		4	54940	0.808	1.208	1.008
5	20626	1.145	1.869	1.507		5	20626	1.291	1.509	1.4
6	50523	1.384	1.717	1.5505		6	50523	0.753	1.52	1.1365
7	90420	1.427	1.858	1.6425		7	90420	1.732	1.764	1.748
8	132140	2.035	2.351	2.193		8	132140	1.704	1.659	1.6815
9	52228	2.865	2.786	2.8255		9	52228	2.062	1.988	2.025
10	55619	2.073	2.247	2.16		10	55619	1.462	1.813	1.6375
11	15720	1.665	1.367	1.516		11	15720	0.685	0.995	0.84
12	11142	2.922	2.981	2.9515		12	11142	2.303	2.239	2.271
13	20327	2.629	2.479	2.554		13	20327	1.685	1.801	1.743
14	221039	2.009	2.348	2.1785		14	221039	2.01	1.859	1.9345
15	140325	2.925	2.89	2.9075		15	140325	1.663	1.89	1.7765
16	17921	1.328	1.429	1.3785		16	17921	1.147	1.342	1.2445
17	30224	1.719	1.852	1.7855		17	30224	1.281	1.335	1.308
18	222426	2.433	2.829	2.631		18	222426	1.957	2.356	2.1565
19	110220	2.487	2.293	2.39		19	110220	1.757	1.588	1.6725
20	130540	1.969	1.975	1.972		20	130540	1.251	1.381	1.316
21	16028	1.859	2.027	1.943		21	16028	1.143	1.366	1.2545
22	16133	1.412	2.051	1.7315		22	16133	1.607	1.59	1.5985
23	10319	1.261	1.609	1.435		23	10319	1.433	0.934	1.1835
24	60726	1.671	1.932	1.8015		24	60726	1.226	1.301	1.2635
25	151324	2.464	2.792	2.628		25	151324	1.565	1.678	1.6215
26	13319	1.095	1.351	1.223		26	13319	0.767	1.215	0.991
27	12025	1.097	1.439	1.268		27	12025	1.276	1.258	1.267
28	220637	1.17	1.504	1.337		28	220637	1.298	1.233	1.2655
29	251224	1.17	1.261	1.2155		29	251224	1.004	1.085	1.0445
30	131524	1.521	1.689	1.605		30	131524	1.385	1.148	1.2665
31	131440	1.448	1.535	1.4915		31	131440	1.073	1.065	1.069
32	221119	1.394	1.589	1.4915		32	221119	1.302	1.292	1.297
33	231949	0.725	1.096	0.9105		33	231949	0.83	0.92	0.875
34	230228	0.921	0.937	0.929		34	230228	1.02	1.037	1.0285
35	240724	1.227	1.297	1.262		35	240724	1.106	1.138	1.122
36	13426	0.63	0.919	0.7745		36	13426	0.704	0.888	0.796
37	50236	2.079	2.218	2.1485		37	50236	1.415	1.367	1.391
38	81656	1.271	1.629	1.45		38	81656	0.988	1.207	1.0975
39	131320	1.165	1.453	1.309		39	131320	0.798	0.91	0.854
40	233725	1.834	2.009	1.9215		40	233725	1.474	1.707	1.5905
41	91622	0.965	0.997	0.981		41	91622	1.127	1.012	1.0695
42	54020	0.655	0.753	0.704		42	54020	1.067	1.011	1.039
43	240942	1.585	1.617	1.601		43	240942	1.421	1.542	1.4815
44	30524	0.963	1.281	1.122		44	30524	1.354	1.223	1.2885
45	12132	0.757	1.354	1.0555		45	12132	1.196	0.977	1.0865
46	110424	1.139	1.887	1.513		46	110424	1.6	1.426	1.513
47	230746	0.87	1.373	1.1215		47	230746	1.014	0.989	1.0015
Active TB, HIV +						Active TB, HIV +
	Peptide 1						Peptide 2
	Sample I.D	OD1	OD2	AVERAGE			Sample I.D	OD1	OD2	AVERAGE
	Blank	0.046	0.021	0.0335			Blank	0.235	0.127	0.181
1	22421	2.287	3.329	2.808		1	22421	3.126	0.59	1.858
2	121636	0.968	0.716	0.842		2	121636	1.254	2.322	1.788
3	132320	0.952	2.103	1.5275		3	132320	0.975	1.633	1.304
4	20238	0.664	1.977	1.3205		4	20238	1.04	1.959	1.4995
5	12535	0.957	2.007	1.482		5	12535	1.127	1.812	1.4695
6	21945	0.558	1.783	1.1705		6	21945	0.702	1.252	0.977
7	80534	1.598	0.63	1.114		7	80534	1.226	1.865	1.5455
8	15022	1.643	0.663	1.153		8	15022	0.904	1.745	1.3245
9	17224	1.59	0.563	1.0765		9	17224	1.451	1.771	1.611
10	231242	0.479	2.04	1.2595		10	231242	1.203	1.153	1.178
11	51534	0.519	1.365	0.942		11	51534	0.808	2.171	1.4895
12	220226	0.78	2.001	1.3905		12	220226	0.743	1.638	1.1905
13	11625	0.41	1.736	1.073		13	11625	1.158	1.887	1.5225
14	50926	0.777	0.749	0.763		14	50926	1.385	2.277	1.831
15	22421	2.287	3.329	2.808		15	22421	3.126	0.59	1.858
16	121636	0.968	0.716	0.842		16	121636	1.254	2.322	1.788
17	20238	0.664	1.977	1.3205		17	20238	1.04	1.959	1.4995
18	12535	0.957	2.007	1.482		18	12535	1.127	1.812	1.4695
19	21945	0.558	1.783	1.1705		19	21945	0.702	1.252	0.977
20	80534	1.598	0.63	1.114		20	80534	1.226	1.865	1.5455
21	15022	1.643	0.663	1.153		21	15022	0.904	1.745	1.3245
22	17224	1.59	0.563	1.0765		22	17224	1.451	1.771	1.611
23	231242	0.479	2.04	1.2595		23	231242	1.203	1.153	1.178
24	51534	0.519	1.365	0.942		24	51534	0.808	2.171	1.4895
25	220226	0.78	2.001	1.3905		25	220226	0.743	1.638	1.1905
26	11625	0.41	1.736	1.073		26	11625	1.158	1.887	1.5225
27	50926	0.777	0.749	0.763		27	50926	1.385	2.277	1.831
Active TB, HIV -						Active TB, HIV -
	Peptide 1						Peptide 2
	Sample I.D	OD1	OD2	AVERAGE			Sample I.D	OD1	OD2	AVERAGE
	Blank	0.563	0.421	0.492			Blank	0.214	0.436	0.325
1	220521	3.014	3.314	3.164		1	220521	0.353	1.49	0.9215
2	15531	2.966	3.184	3.075		2	15531	0.558	1.136	0.847
3	14631	2.305	3.326	2.8155		3	14631	0.295	2.458	1.3765
4	12452	3.329	3.296	3.3125		4	12452	0.568	2.55	1.559
5	11834	1.752	3.303	2.5275		5	11834	0.226	2.689	1.4575
6	22224	3.097	3.3	3.1985		6	22224	1.004	3.19	2.097
7	40134	1.766	3.331	2.5485		7	40134	0.315	0.494	0.4045
8	14224	2.171	3.329	2.75		8	14224	0.227	0.356	0.2915
9	240130	0.578	3.195	1.8865		9	240130	0.387	1.035	0.711
10	13523	1.508	1.942	1.725		10	13523	2.169	1.698	1.9335
11	14535	0.876	1.493	1.1845		11	14535	1.798	1.769	1.7835
12	251132	1.262	1.813	1.5375		12	251132	1.336	1.621	1.4785
13	20126	0.546	1.566	1.056		13	20126	0.772	1.494	1.133
14	15952	1.068	2.148	1.608		14	15952	1.089	1.546	1.3175
15	12721	0.358	1.518	0.938		15	12721	0.87	1.535	1.2025
16	50135	0.485	1.935	1.21		16	50135	0.585	1.366	0.9755
17	10632	1.424	2.367	1.8955		17	10632	1.447	1.582	1.5145
18	20535	0.625	1.643	1.134		18	20535	1.375	1.404	1.3895
19	220521	3.014	3.314	3.164		19	220521	0.353	1.49	0.9215
20	15531	2.966	3.184	3.075		20	15531	0.558	1.136	0.847
21	14631	2.305	3.326	2.8155		21	14631	0.295	2.458	1.3765
22	12452	3.329	3.296	3.3125		22	12452	0.568	2.55	1.559
23	11834	1.752	3.303	2.5275		23	11834	0.226	2.689	1.4575
24	22224	3.097	3.3	3.1985		24	22224	1.004	3.19	2.097
25	40134	1.766	3.331	2.5485		25	40134	0.315	0.494	0.4045
26	14224	2.171	3.329	2.75		26	14224	0.227	0.356	0.2915
27	240130	0.578	3.195	1.8865		27	240130	0.387	1.035	0.711
28	13523	1.508	1.942	1.725		28	13523	2.169	1.698	1.9335
29	14535	0.876	1.493	1.1845		29	14535	1.798	1.769	1.7835
30	251132	1.262	1.813	1.5375		30	251132	1.336	1.621	1.4785
31	20126	0.546	1.566	1.056		31	20126	0.772	1.494	1.133
32	15952	1.068	2.148	1.608		32	15952	1.089	1.546	1.3175
33	12721	0.358	1.518	0.938		33	12721	0.87	1.535	1.2025
34	50135	0.485	1.935	1.21		34	50135	0.585	1.366	0.9755
35	10632	1.424	2.367	1.8955		35	10632	1.447	1.582	1.5145
36	20535	0.625	1.643	1.134		36	20535	1.375	1.404	1.3895
Latent TB						Latent TB
	Peptide 1						Peptide 2
	Sample I.D	OD1	OD2	AVERAGE			Sample I.D	OD1	OD2	AVERAGE
	Blank	0.026	0.019	0.0225			Blank	0.275	0.259	0.267
1	20418	0.055	0.095	0.075		1	20418	1.177	1.53	1.3535
2	20428	0.087	0.207	0.147		2	20428	1.143	1.31	1.2265
3	20468	0.171	1.191	0.681		4	20468	1.216	1.285	1.2505
4	20473	0.143	0.58	0.3615		5	20473	1.045	0.435	0.74
5	20477	0.085	0.864	0.4745		6	20477	1.185	0.653	0.919
6	20483	0.087	1.099	0.593		7	20483	0.202	0.349	0.2755
7	20509	0.106	0.263	0.1845		8	20509	0.313	1.432	0.8725
8	20419	0.123	0.529	0.326		9	20419	0.351	1.372	0.8615
9	20435	0.095	0.684	0.3895		10	20435	1.384	1.315	1.3495
10	20466	0.207	1.356	0.7815		11	20466	0.501	1.342	0.9215
11	20467	1.191	0.161	0.676		12	20467	1.287	1.352	1.3195
12	20475	0.58	0.498	0.539		13	20475	1.53	1.438	1.484
13	20478	0.864	1.215	1.0395		14	20478	1.421	1.645	1.533
14	20506	1.099	1.35	1.2245		15	20506	0.669	1.353	1.011
15	Aciro	0.263	0.396	0.3295		16	Aciro	0.256	1.463	0.8595
16	20451	0.529	0.942	0.7355		17	20451	0.254	0.448	0.351
17	20469	0.684	0.152	0.418		18	20469	0.287	1.422	0.8545
18	20472	1.356	0.472	0.914		19	20472	1.257	1.196	1.2265
19	20476	0.161	0.208	0.1845		20	20476	1.232	1.253	1.2425
20	20503	0.498	0.399	0.4485		21	20503	1.404	0.537	0.9705
21	20537	1.215	1.152	1.1835		22	20537	1.434	1.514	1.474
22	20531	1.25	1.307	1.2785		23	20531	1.719	1.65	1.6845
23	20512	0.396	1.301	0.8485		24	20512	1.581	1.608	1.5945
24	20544	0.942	1.339	1.1405		25	20544	1.467	1.48	1.4735
25	20525	0.152	1.328	0.74		26	20525	1.433	1.244	1.3385
26	20608	0.472	0.551	0.5115		27	20608	0.345	1.424	0.8845
27	20555	0.208	0.131	0.1695		28	20555	0.028	0.021	0.0245
28	20532	0.399	0.012	0.2055		29	20532	1.672	1.688	1.68
29	20516	1.152	1.105	1.1285		30	20516	1.486	1.627	1.5565
30	20529	1.307	0.252	0.7795		31	20529	0.858	1.629	1.2435
31	20522	1.301	0.349	0.825		32	20522	1.051	1.25	1.1505
32	20511	1.339	0.78	1.0595		33	20511	0.547	1.537	1.042
33	20174	1.328	0.178	0.753		34	20174	1.103	0.986	1.0445
34	20329	0.551	0.886	0.7185		35	20329	1.464	1.269	1.3665
35	20707	0.131	1.148	0.6395		36	20707	1.183	1.237	1.21
36	20739	0.012	1.062	0.537		37	20739	1.111	1.116	1.1135
37	20740	1.105	0.828	0.9665		38	20740	1.061	1.218	1.1395
38	20840	0.252	0.26	0.256		39	20840	1.194	1.311	1.2525
39	20706	0.349	0.211	0.28		40	20706	1.244	1.203	1.2235
40	20747	0.78	0.884	0.832		41	20747	0.874	0.439	0.6565
41	20668	0.178	0.122	0.15		42	20668	0.55	1.306	0.928
42	20413	0.886	0.756	0.821		43	20413	0.282	1.09	0.686
43	20624	1.148	0.909	1.0285		44	20624	1.695	1.616	1.6555
44	20640	1.062	0.813	0.9375		45	20640	0.378	0.438	0.408
45	20443	0.828	0.282	0.555		46	20443	1.284	1.341	1.3125
46	20417	0.26	1.121	0.6905		47	20417	0.408	0.909	0.6585
Negative TB						Negative TB
	Peptide 1						Peptide 2
	Sample I.D	OD1	OD2	AVERAGE			Sample I.D	OD1	OD2	AVERAGE
1	HO	0.241	0.703	0.472		1	HO	0.557	0.954	0.7555
2	TJ	0.364	0.744	0.554		2	TJ	0.506	1.182	0.844
3	ML	0.208	0.46	0.334		3	ML	0.507	1.325	0.916
4	JP	0.314	0.804	0.559		4	JP	0.659	1.436	1.0475
5	JA	0.427	1.285	0.856		5	JA	0.941	1.759	1.35
6	MO	0.624	0.597	0.6105		6	MO	0.46	1.129	0.7945
7	SG	0.134	0.616	0.375		7	SG	0.282	0.931	0.6065
8	KJ	0.229	0.737	0.483		8	KJ	0.57	1.093	0.8315
